# Supplementary material for: Multiple immunodominant O-epitopes co-expression in live attenuated Salmonella serovars induce cross-protective immune responses against S. Paratyphi A, S. Typhimurium and S. Enteritidis
Source: PLoS Negl Trop Dis. 2022 Oct 13;16(10):e0010866. doi: 10.1371/journal.pntd.0010866 (PMC9595534; doi:10.1371/journal.pntd.0010866)
Supplement: S1 Table — (XLSX) [file pntd.0010866.s009.xlsx]

## Sheet: Sheet1
No.	Primer name	Sequence 5'-3'
P1	CPEC-112-F	accctgataaatgcttcaataatgg
P2	CPEC-112-R	gtcaacagctcatttcagaatgg
P3	UP-ST-ddhc-F	ccattctgaaatgagctgttgacgcaacagagaaatcagatccatcc
P4	UP-ST-ddhc-R	ttagaattttcatcgcaatcaccagatagaataaattg
P5	IN-prtA1/D1-F	tctggtgattgcgatgaaaattctaataatgggagcg
P6	IN-prtA1-R1	tttcaaaaaggtcatttctcttcctcttcaattatttcag
P7	IN-prtD1-tyvD1-R2	caaaaaggtcatgtcagcttcatcttttaattataaaaaatatttc
P8	DOWN-ST-abe-F1	gaggaagagaaatgacctttttgaaagaatatgtaattg
P9	DOWN-ST-abe-F2	agatgaagctgacatgacctttttgaaagaatatgtaattg
P10	DOWN-ST-abe-R	ccattattgaagcatttatcagggtatatccgcccgatattttattgcc
P11	UP-SA/SE-ddhc-F	ccattctgaaatgagctgttgacgaagagtttgtagagcagcg
P12	UP-SA/SE-ddhc-R	tcaaaaaggtcatgaaatcatagaggggaatcccc
P13	IN-abeB1-F	cctctatgatttcatgacctttttgaaagaatatgtaattg
P14	IN-abeB1-R	tagaattttcattatgcaattaaacgacttagtttttacaac
P15	DOWN-SA/SE-prtA1-2F	gtttaattgcataatgaaaattctaataatgggagcgt
P16	DOWN-SA/SE-prtA1-2F	ccattattgaagcatttatcagggtctttatctataatggcggcgg
P17	Vector-F	atattttcatagggctgttttggcggatgagagaag
P18	Vector-R	cattattagaattttcatggtctgtttcctgtgtgaaattg
P19	prtA1/D1-F	cacaggaaacagaccatgaaaattctaataatgggagcg
P20	wbaVA1/D1-R	gccaaaacagccctatgaaaatattttttttattaccatttttgc
